# Supplementary material for: Venues and segregation: A revised Schelling model
Source: PLoS One. 2021 Jan 22;16(1):e0242611. doi: 10.1371/journal.pone.0242611 (PMC7822376; doi:10.1371/journal.pone.0242611)
Supplement: S3 Video — (TXT) [file pone.0242611.s003.txt]

https://youtu.be/tXKc3JMtxiI
